# Supplementary material for: New Diterpenoids from Mesona procumbens with Antiproliferative Activities Modulate Cell Cycle Arrest and Apoptosis in Human Leukemia Cancer Cells
Source: Pharmaceuticals (Basel). 2021 Oct 29;14(11):1108. doi: 10.3390/ph14111108 (PMC8622523; doi:10.3390/ph14111108)
Supplement: Supplementary file 1 [file pharmaceuticals-14-01108-s001.zip]

Archive with 1 entries (1 files):
- pharmaceuticals-1421092-supplementary.pdf
